# Supplementary material for: Parkin Precipitates on Mitochondria via Aggregation and Autoubiquitination
Source: Int J Mol Sci. 2023 May 19;24(10):9027. doi: 10.3390/ijms24109027 (PMC10219150; doi:10.3390/ijms24109027)
Supplement: Supplementary file 1 [file ijms-24-09027-s001.zip]

Archive with 1 entries (1 files):
- ijms-2367861-supplementary.pdf
